# Supplementary material for: Implementing HPV self-collection: a scoping review of facilitators and strategies among Indigenous women and people with a cervix
Source: BMC Public Health. 2026 Feb 23;26:1053. doi: 10.1186/s12889-026-26720-x (PMC13037132; doi:10.1186/s12889-026-26720-x)
Supplement: Supplementary file 3 — Supplementary Material 3. [file 12889_2026_26720_MOESM3_ESM.xlsx]

## Sheet: Sheet1
Citation	Barriers	Facilitators	Health System Strategies	Practice Level Strategies	Provider Level Strategies	Community Level
Adcock et al., 2019	Desire for bodily autonomy, including whakama (embarrassment/shyness/reticence). Hidden costs of screening (e.g. transport, childcare).	Flexibility with delivery and collection of sampling, post preferred by those interviewed, coupled with good support and education.	Where preferred, support hard to reach HPV not 16/18+ positive women to go to colposcopy	Flexible options for the delivery and return of self-collection kits, specimen collection and delivery of results. Ensure private spaces to for self-collection and delivery of results.	Cultural competence, privacy, empathetic support and education, Education to support health literacy. Support to reduce costs of screening (e.g. childcare, flexible options)	n.a.
Adcock et al., 2021	Despite for bodily autonomy, concerns about new technology, fears surrounding positive results, preference for female providers	Relief of being screened and having a negative result; support for attending colposcopy; and ability of responsive care to improve colposcopy experiences.	Culturally appropriate health promotion and education campaigns. Support flexible options for the delivery of self-collection.	Ensure providers are supported to deliver sensitive, responsive care, and mitigate trauma, especially with never-/under-screened participants. Flexible options for delivery of self-collection.	Ensure education and support provided to participants to undertake self-collection and attend follow up appointments. Sensitive discussion of test results and follow up. Support female providers to deliver screening., Education of self-collection as option to support bodily autonomy, education on accuracy of self-collection	n.a.
Australian Government, 2023	PERSONAL: Emotional and cultural barriers, negative cultural perceptions about cancer – for example fatalistic and superstitious attitudes, knowledge of HPV, personal relevance, practical barriers (transport, work, childcare), health literacy, home, fear	n.a.	Support the development of a culturally safe workforce, support the development of the Aboriginal and Torres Strait Islander women's health workforce, support flexible screening service models to improve access, payment models to reduce out of pocket costs to access, increase access to pathology laboratories able to process self-collection, provision of culturally appropriate education and resour…	Cultural safety training of providers, culturally safe environment, service flexibility (mobile screening, opportunistic screening), choice of provider including doctor/nurse or health workers; offer self-collection or clinician collected; flag on PMS for overdue clients, undertake audit and feedback activity, ensure appropriate communication and allow clients to bring support person if required.	Education on the evidence behind self-collection screening. Ensure the provision of culturally safe care, allow sufficient time for screening, offer a choice of self-collection and support flexible models of delivery, Education and support, making screening as comfortable as possible (offer self-collect), invitation, recall and reminder letters for clients, provide educational resources	Provide information in the Indigenous community about services offered
Bartholomew et al., 2021	n.a	n.a	Focus on equity, supported by Indigenous Governance and measure progress of self-collection using interim outcomes. For this, IT systems need to be in place that capture self-collection and preferences for receiving self-collection kits; and there may be additional demand for colposcopy services with increased screening of under- and never-screened women.	Redirection of resources to support under- and never- screened women to use self-collection, and support of women who test positive to attend either cytology or colposcopy	Development and implementation of education package for healthcare providers	Public communication strategy, focusing on empowerment potential of self-collection. Simple, culturally appropriate educational material to support women to participate in self-collection.
Bartholomew et al., 2022	Accessing in person primary care in context of COVID-19 pandemic). Access to telehealth facilities could perpetuate inequities.	Mail out model (home testing) is important to studied population, but requires engagement with health provider to increase participation	Ensure flexibility in payment and clinical guidelines to support telehealth supported home-based models’ delivery of self-collection	Support delivery of screening using telehealth modalities. Provide follow up of all results e.g. Text message -ve results; telehealth or phone call for +ve results.	Offer flexible telehealth models e.g. Opportunistic offer of self-collection when attended another primary care appt then cervical screening followed up with telehealth; or Nurse led invitation with mail out kit and telehealth. Self-test kits delivered via contactless courier to participants after telehealth	n.a.
Brewer et al., 2021	An invitation to take a self-sample at a clinic was less effective in this study than a home-based collection, suggesting that at least some of the barriers to clinic attendance are the same whether for self-sampling or a healthcare- professional-taken sample.	n.a	Ensure flexibility in payment and clinical guidelines to support different delivery models of self-collection	Support flexible delivery of self-collection screening, ensure processes in place to support clients who require additional appointments and referrals	Offer flexible models, including opportunity to take test at home; ensure participants are supported to complete follow-up in accordance with clinical guidelines	n.a.
Bromhead et al., 2021	Reported barriers to screening were embarrassment, previous bad experience, uncomfortable, difficultly finding time or getting an appointment.	self-collection was reported to be simple, less embarrassing, not requiring an appointment and less invasive. Seen as empowering.	Support Indigenous led strategies and Governance, including Indigenous consumers of cervical screening. Co-designed Indigenous specific educational materials taking a health literacy and ethic-specific approach.	Provision of culturally competent care, ideally using Indigenous healthcare providers	Support shared decision making, ensure participants receive screening results and are supported to complete follow up. For non-16/18 positive participants, intensive counselling (approximately 5hrs of skilled nursing hours per patient) to facilitate shared decision making and attendance at cytology around follow up was required.	n.a.
Bryant et al., 2021	Attitudes and beliefs about cancer; Health system challenges; Lack of trusting relationships with health care providers and health organizations; Lack of knowledge or awareness about cancer and cancer screening; Barriers associated with demographics and health determinants; Ongoing impacts of colonialism, discrimination, and/or racism.	n.a	Design engagement and strategies to overcome the known barriers to screening.	n.a.	n.a.	Engagement with Indigenous leaders or tribal healthcare groups; the use of community coordinators who spoke to participants in
						their native languages
Butler et al., 2022	Four themes: 1) distress, discomfort, and trauma; 2) lack of privacy and control; 3) complicated relationships with health care providers (HCPs); and 4) pressured, insensitive, and/or culturally unsafe communication from HCPs. Lack of privacy (including in the clinic environment, the intimate nature of the test itself or with their personal information).	The benefits of screening were perceived to enhance the health of future generations: potential early detection and prevention of cancer, peace of mind about health, being a role model for female family members and breaking a cycle of poor health.	n.a.	Enhancing privacy, security and control, through having screening spaces with locking doors, and explore offering a women’s only clinic	Implement trauma-informed approaches to care and sensitivity to the clinician-client relationship dynamics. Maintaining trust with the HCP is critical, self-collection or referral to another HCP may support this. Engaging in open and non-judgemental discussions about screening and co-creating solutions together., Education and advocacy to support client independent decision making, autonomy, and …	n.a.
Campbell et al., 2017	Shame, pain, screening not seen as priority, cost, cultural competency of healthcare providers, male HCP, health literacy and understanding role of HPV in cervical cancer, requirement for speculum examination following HPV positive test result	Self-collection seen as easy, comfortable, convenient, more flexible, private	n.a.	Offer models of care using alternative service providers (e.g. nurse led model, Aboriginal Community Engagement workers)	Communication around the screening process is critical: Provide test results (either positive or negative) to clients in clear simple language, with verbal being preferred. Ensure choice is offered and that women are aware of the follow up pathway for HPV positive results , clear instructions on self-collection - with both pictures and verbal instructions from healthcare provider, ability to take…	n.a.
Cina et al., 2017	n.a.	n.a.	n.a.	n.a.	n.a.	Offer education sessions on cervical cancer, followed by offer of self-collection
Dutton et al., 2020	n.a.	self-collection seen as accessible, simple, private and empowering. Flexibility in location of performing self-collection, supported by a trained health professional and simple clear instructions on performing self-collection,	Support flexible models of delivery in terms of location and provider, including upskilling or training of community members or workers to take lead roles in recruitment, engagement and support to screening participants.	Community based service model that respects Indigenous cultural approaches to recruit under- and never- screened complete cervical cancer screening and	Have clear, simple instructions and self-collection kits available with non-transparent bag, and support provided by a trained health professional at all points of the clinical process. Have processes in place to provide private verbal confirmation of test results.	n.a.
Gamelin et al.,	Not concerned about cervical cancer prevention, Lack of confidence in the ability to perform self-sampling, Cross-cultural context of health-care delivery (e.g. healthcare delivered by non-Inuit), Questioning the effectiveness of self-sampling	Acceptability of the self-sampling method, information diffusion strategies, nurse involvement, being able to choose the sampling method, available information about cervical cancer prevention, and feeling concerned about cervical cancer prevention.	n.a.	Provide nurses as a facilitator to encourage adherence to HPV self-sampling - education, explain technique, help if needed.	Offer choice of both clinician-collected or self-collected to empower women, where possible by Indigenous healthcare provider. Importance of education of cervical cancer screening and HPV, using multiple avenues for HPV education (e.g. brochures, explained by healthcare provider) in multiple languages.	n.a.
Gosselin et al., 2024	Concers around the accuracy of self-collection and desire for a healthcare professional to perform examination, confidence in ability to self-colelct sample.	Self-collection enhanced privacy and comfort	n.a.	n.a.	Offer of choice of collection method.	n.a.
Ivers et al., 2023	Both methods raised challenges in reaching women or losing women to follow up	n.a.	n.a.	Reminder systems, including opportunistic reminders, to support women to screen. Letter or phone based was non-significant in this study. The choice should be left to provider and consumer preference.	n.a.	n.a.
Jaenke et al. 2021	Challenges in promoting screening to Aboriginal and Torres Strait Islander women due to cumbersome systems, competing clinical priorities, workforce capacity limitations and specific challenges associated with implementing the renewed National Cervical Screening Program	n.a.	Support providers to navigate the NCSP, ensure processes (e.g. kits, pathology) and interfaces (e.g. NCSR, PMS integration) are integrated, streamlined and designed to be operated within time- and resource-poor clinics environments; support the development of an Aboriginal and Torres Strait Islander workforce	Practice level education on the NCSP, particularly clinical guidelines, how to order and process self-collection samples, local requirements for testing of self-collection swabs (i.e. accredited laboratory and their preferred swabs), and how to optimise cervical screening within IT systems (e.g. PMS, NCSR Provider Portal); flexible methods for recalling and recruiting women to screen, flexible cl…	Approach cervical screening with sensitivity to women’s emotional and cultural needs and sustaining relationships built on trust and respect, offer flexibility and choice in cervical screening	Information and education about cervical screening provided to women in a range of ways, including Women's Health events, structured health promotion activities, resources and materials, women’s groups and social media
MacDonald et al., 2021	Women concerned they wouldn't perform self-collection correctly	Health workers often reached families using home visits	Support flexible models of care delivery including home based, support all HPV types to be referred to colposcopy if preferable	Staff given education update on HPV, cervical screening and how to teach women to take the HPV test, clinics encouraged to use usual methods to invite women to screening (text, email, letter etc)	Offer self-collection as part of usual care in primary health clinics, Participant outreach by nurses and kaia ̄whina (non-clinical community Maori health workers)	n.a.
Marjoram et al., 2019	n.a.	n.a.	n.a.	Support flexibility in service models to be responsive to community needs and preferences	Deliver professional and personalised care, consistently offering self-collection and supporting pathways of care.	Engage with and obtain support from community
Meiselbach, et al. 2023	Barriers included not prioritising screening, needing better access to a safe space and staff member to supervise children while screening occurs, and having past negative experiences. Themes from co-design included pain/discomfort, past negative experience, cleanliness, male physician, mental health, affordability, confidentiality.	Enablers from co-design included having a gentle experience, good communication, understanding the test results, overcoming 'creative ways' to avoid the test (e.g. childcare, time), education resources. Self-collection was seen as facilitating control over their own body.	Universal access to self-collection	Co-design with local community members and staff to develop tailored solutions to meet local barriers	Education of client about self-collection.	Community consultation, collaboration and co-design. Self-determination in the development of screening programs.
Ministry of Health (NZ), 2021	Access to primary care (e.g. transport, costs, workforce, competing primary care demands), loss to follow up between primary screen and colposcopy, workforce demands	Support flexible screening options, education of participants and clinicians, IT platforms to support screening	Focus on equity, with funding and strategies focused on improving access and reducing costs to under-screened groups. Comprehensive education campaigns to clinicians and participants. Funding to support the workforce requirements from a shift to HPV testing. Measure the impact of program in terms of equity, with interim measures of success. IT platforms that integrate with primary health care ser…	Education on the evidence to support HPV self-testing, with increased acceptability to under- and never-screened priority populations. Support flexible options for screening (e.g. After-hours, drop-in clinics, alternative locations), ensure robust systems of follow up and recall; strengthen IT infrastructure linking screening registers to practice management software;	Undertake professional development/education on clinical pathways for HPV positive clients, including direct referral to colposcopy for 16/18. Provide education for participants on cervical screening and self-collection. Support flexible testing options, supporting participants to feel comfortable and in shared decision making., Education on cervical screening, HPV and choice in testing options, …	Engage with community in the development of programs to ensure patient centred and culturally safe strategies, utilise cultural networks and community support groups to educate, advocate and improve access to screening,
Moxham et al., 2021	Limited awareness about HPV and cervical screening. Concern about incorrectly performing self-collection or having to return for an invasive test. Negative attitudes towards screening, including shame, fear, stigma and taboo. Structural barriers to accessing services	An understanding of cervical cancer and its prevention was associated with positive attitudes towards cervical screening. Feeling of responsibility, they felt to stay healthy (particularly in their role as a caregiver to others) and thought of the test as something that provided peace-of-mind. Choice of self-collection seen as empowering, increasing control and autonomy.	Overcome structural barriers to screening by making screening services accessible, including childcare and transport support.	Provide culturally competent care, offer flexibility in contact methods, screening providers and locations.	Support HPV positive women to complete follow up. This can be tailored based on the clients readiness: compliant and concerned; advocates for prevention; willing but impeded; and paralysed by fear and shame., Education of self-collection as option to stay healthy, provide piece of mind and role model to others; education on accuracy of self-collection and pathways following an HPV positive test.	Advocacy and positive role modelling of desired attitude and behaviours around screening and self-collection, using community leaders or Elders, healthcare professionals, the wider community, the media and schools
Paterson et al., 2024	Structural health system barriers in rural areas, social determinants and racism	Self-collection, tailored model of care to meet needs of rural Māori	Offer model of care tailored to meet needs of rural Māori with same day result using POCT and colposcopy at a community event	n.a.	Culturally safe staff, taking time to put women at ease,	Integration of screening into rural community event setting
Powell et al. 2025	Access to screening and culturally safe follow up; Long delays in receiving test results due to logistical challenges; requirement to travel long distances away from Country, work and caring commitments to attend follow up.	Community led and tailored solutions to overcome barriers, delivery of model by trusted healthcare provider invited in to the community, same day screening with results and assessment of higher-risk test results reducing need to travel away from Community.	Adaptation of visiting gynaecological services to travel into community offering same day test result and colposcopy to facilitate access, using point of care testing.	Provide culturally competent care, offer flexibility in screening and follow up method.	Culturally safe staff.	Community led solutions, championed by local Elders, community led health promotion.
Santella et al., 2022	A healthcare system founded on western values and practices: lack of culturally responsive services, cultural and language barriers.	Culturally responsive care and health promotion	Support alternative, culturally responsive delivery models	Form partnerships and involve the community in the promotion and implementation of HPV self-sampling.	Provide small, clear, step-by-step instructions for HPV self sampling to enhance patient confidence. Frame HPV prevention as cancer prevention and as part of overall women's health messaging, Education of self-collection as an option that is private and less invasive than CC, choice of test linked with autonomy.	Culturally responsive educational and promotional strategies: frame as part of overall health promotion and self-care, using visual and concise explanation to overcome barriers to language, culture and literacy. Have community members upskilled in HPV self-sampling and then get them to champion and explain it to community.
Sherman et al., 2022	Being too busy or forgetting to go the self-collection, concern about sampling accuracy, including performing the procedure correctly.	n.a.	Flexibility in payment and delivery models, including mail out models.	Flexible screening options, including options to receive the kit by mail and return using preferred options (eg. courier, return to clinic, etc)	Clear instructions on carrying out self-collection, including in different languages and formats (e.g. pictures, videos). , Education on accuracy of self-collection and how to correctly perform the sampling	n.a.
Styffe et al., 2020	Lack of confidence in performing the self-collection accurately. Distrust in the healthcare system and gynaecological examinations.	self-collection seen as comfortable, accessible, easy, convenient, private	Policies should acknowledge the ongoing impact of colonisation on a women's screening preferences, and ensure policies, systems and reporting is culturally appropriate	Practices must acknowledge the ongoing impact of colonisation on a women's screening preferences, and ensure interactions and interventions are culturally appropriate	Healthcare provider education and support build confidence to participate in self-collection. Clearly offer a choice of either clinician or self-collected samples, presenting both as valid and accurate options. , Education on accuracy of self-collection and how to correctly perform the sampling	Development of supporting resources and community input to best tailor implementations to local context
Tratt et al., 2020	Lack of information on HPV and screening, impact of colonisation, cultural differences between Indigenous women and the Western healthcare system	Trust in and previous positive experience with healthcare systema and providers	Education and policies should support the cultural awareness of healthcare workers	Ensure culturally safe practice and providers	Free access to medical information through the provision of culturally competent care, use plain simple language supported by visuals when explaining screening and self-collection, support women to make a free and informed decision about screening participation, Health literacy to support individuals to make take an active role in decision making	n.a.
Whop et al., 2021	Awareness about screening and its benefits; seeking health care when symptomatic; embarrassment, fear, shame; need for culturally relevant information; concern around cancer diagnoses. Accessing and availability of culturally safe screening. Impacts from ongoing colonisation, racist policies leading to a distrust of health care.	n.a.	Facilitate locally-devised health plans to improve access, GP knowledge, recall systems, targeted culturally- relevant health promotion, and population registers. Support IT systems to easily identify and recall women due for screening, and that facilitate equitable reporting systems by outputting Indigenous specific participation data. Support and engage in Indigenous led research, policies and …	Facilitate access to screening, using patient navigators, community members, or Indigenous Liaison Officers to help navigate barriers and promote self-sampling for HPV testing. Support staff education on delivering culturally safe cervical screening. Develop relationships with community based on principles of respect, reciprocity and responsibility.	Provide appropriate support to participants at all stages of screening, both before the test, when delivering the results, and in the decision-making regarding treatment. , Education on cancer screening, HPV and self-collection focusing on screening as a tool to support empowerment and control.	Community education using screening as a tool to support empowerment and control. Support community-based strategies for promoting health, culturally specific community events, and the incorporation of First Nations gender perspectives on body and health.
Whop et al., 2022	Difficulties in accessing services and provider of choice. Limited access to female healthcare providers, shame, pain, embarrassment, limited knowledge of cervical screening or self-collection broadly. Concerns about collecting the sample correctly and the accuracy of the sample (compared to clinician-collected samples).	Women perceived self-collection would be convenient, provide a sense of control over the screening experience, and maintain privacy and comfort. The instructions were perceived to be simple and easy to follow	Ensure policies and funding support practices to implement flexible delivery of self-collection to meet clients needs. Support practices and laboratories to manage the processing requirement of self-collection.	Have self-collection kits available, with education about how to obtain these and flexibility in how they are offered (e.g. chemist, HP, ACCHO, mail). Implement flexible practices for where and when the sample is collected, and provide options for returning the kit, ensuring clients are provided information on storage and timeframes, support systems to return the test.	Allow sufficient time to support women to understand about self-collection and the screening process, particularly it's accuracy compared to clinician collected. This may require simple, clear instructions tailored to the audience, a demonstration swab, and answering FAQs. Ensure Women's Business is carried out within private spaces. , Education on accuracy of self-collection and how to correctly…	Targeted resources and education to increase the community awareness of self-collection, through yarns with aboriginal health workers, women's groups, GP, women's business clinics. Encourage community level conversations about self-collection and cervical screening led by female health care providers.
Winer et al., 2016	Access to screening including costs, inconvenience, difficulty finding childcare or taking time off work, lack of transportation; fear or embarrassment related to receiving a pelvic exam or an abnormal result, limited knowledge of cervical cancer, cultural attitudes, negative experiences with medical care	Self-collection seen as easy to use, enhanced privacy and reduced embarrassment	Policies, clinical guidelines and funding to support self-collection	n.a.	n.a.	Wide reaching campaign of education and recruitment through the community, using flyers and informational brochures were posted in public places and distributed during community events and door- to-door health education campaigns.
Zehbe et al., 2016	Not being aware of the benefit of screening, general fear of cancer and colonial legacy (e.g., mistrust of the healthcare system)	n.a.	Variability across communities highlights that self-collection alone is not sufficient to increase screening participation, must be accompanied by strategies to support implementation	Use of community-based health workers to support women to screen (provide self-collection kits, support follow up)	Provided with self-collection kits and elected how to be contacted in the event of a positive HPV result	Flexible recruitment including individual (e.g. door-to-door visits, in-person appointments) and community (e.g., educational events, health fairs, well women clinics) strategies were most successful with women under the age of 50.
Zehbe et al., 2017	No regular screening services, limited provider flexibility, transportation and childcare issues, privacy concerns,	Self-collection seen as more private, comfortable; flexibility in appointments, education of HPV and self-collection	Support alternative provider models (e.g. health worker led) to improve access to remote women where access to doctors or nurse practitioners are limited	Support flexible screening appointments (e.g. walk-in visits), support transport and childcare options, have mechanisms to privately notify women of HPV result,	Self-collection offers male HCP a more culturally appropriate option for providing screening. potentially a more acceptable option for younger, and older women - ensure offered the choice. Ensure notified promptly of HPV result (both positive or negative), education on self-collection as option (focus on physical comfort, psychological comfort, and convenience)	Community level education on HPV and cervical screening as part of well-women days with focus on physical comfort, psychological comfort, and convenience of self-collection
